# Supplementary material for: Psychosocial impacts of COVID-19 in the Guinean population. An online cross-sectional survey
Source: PLoS One. 2021 Feb 2;16(2):e0245751. doi: 10.1371/journal.pone.0245751 (PMC7853443; doi:10.1371/journal.pone.0245751)
Supplement: S2 File — (ZIP) [file pone.0245751.s002.zip]

Archive with 3 entries (3 files):
- COVID_19_Guinea_Almamy_al_2021.xlsx
- COVID-19.R
- Supplementary_File.docx
