# Supplementary material for: Psychosocial impacts of COVID-19 in the Guinean population. An online cross-sectional survey
Source: PLoS One. 2021 Feb 2;16(2):e0245751. doi: 10.1371/journal.pone.0245751 (PMC7853443; doi:10.1371/journal.pone.0245751)
Supplement: S2 File — (ZIP) [file pone.0245751.s002.zip › COVID_19_Guinea_Almamy_al_2021.xlsx]

## Sheet: Feuil1
session_ID	Indiquer votre Age	Sexe	Statut Matrimonial	Quartier/Residence	Emploi ou Occupation actuelle	Niveau d&#39;instruction	Indiquez le nombre d’heures par jour que vous passez à la maison pour éviter COVID 19 ?	Télévision Nationale	Télévisions Privées	Site Agence Nationale de Sécurité Sanitaire	Radio Nationale	Radios Privées	Facebook	Sites OMS	Sites CDC	Sites Gouvernement Guinée	Sites Presse Privé	Linkedin	INSTAGRAM	TWITTER	Je pense que ce serait une bonne idée pour l’Etat de donner du vivre aux citoyens ces temps difficiles pour supporter cette période.	Je pense que le plan de soutien du gouvernement à la population pendant la propagation du virus est une bonne initiative.	Le Coronavirus (COVID-19) m'a impacté négativement d'un point de vue financier.	J'ai perdu un revenu lié à l'emploi en raison du coronavirus (COVID-19).	Le coronavirus (COVID-19) n'a AUCUN impact sur ma situation financière.	J'ai eu du mal à obtenir les ressources nécessaires (nourriture) à cause du Coronavirus (COVID19).	J'ai eu du mal à obtenir les ressources nécessaires (transport) à cause du Coronavirus (COVID19).	J'ai eu du mal à obtenir les ressources nécessaires (frais de soins) à cause du Coronavirus (COVID19).	Il m'a été difficile d'obtenir les choses dont j'ai besoin à cause du coronavirus (COVID-19).	Je veux que l’Etat punisse sévèrement ceux qui violent l’ordre de porter les masques.	Je veux que l’Etat punisse sévèrement ceux qui violent l’ordre du couvre-feu.	Je veux que l’Etat punisse sévèrement ceux qui violent l’ordre du regroupement de plus de 20 personnes	Il est vital en ce moment que l’Etat punisse fortement les personnes qui ne s'engagent pas dans des mesures de distanciation sociale.	Je veux voir plus de travaux recherches de la Guinée sur le coronavirus (COVID-19) parce que je pense que c'est la meilleure façon pour l'arrêter.	Je soutiens les mesures du gouvernement visant à restreindre le mouvement des citoyens guinéens pour freiner la propagation du coronavirus (COVID-19).	Nous avons besoin des autorités dès maintenant pour prendre des mesures supplémentaires pour arrêter la propagation de Coronavirus (COVID 19).	Je m’inquiète continuellement à propos de coronavirus (COVID-19).	Il m’est facile de me débarrasser de pensées inquiétantes comme coronavirus (COVID-19).	Aussitôt que j’ai fini une tâche, je commence immédiatement à m’inquiéter au sujet de coronavirus (COVID-19).	Je ne m’inquiète jamais de coronavirus (COVID-19).	Quand je commence à m’inquiéter à propos coronavirus (COVID-19), je ne peux pas m’arrêter.	Je m’inquiète au sujet de coronavirus (COVID-19) jusqu’à ce que l’épidémie finisse.	Mes inquiétudes à propos de coronavirus (COVID-19) me submergent.	Je n’ai pas tendance à m’inquiéter à propos de coronavirus (COVID-19).	Plusieurs situations m’amènent à m’inquiéter de coronavirus (COVID-19).	Je sais que je ne devrais pas m’inquiéter de coronavirus (COVID-19) mais je n’y peux rien.	Quand je suis sous pression, je m’inquiète beaucoup de coronavirus (COVID-19).	J'ai eu des symptômes qui ressemblent à coronavirus à un moment donné au cours des deux derniers mois.	J'ai souffert d’autre chose que le coronavirus au cours des deux derniers mois.
15628029	35	1	1	Outsideckry	Privateemployed	3	0		2	3			6								5	5	4	3	1	2	5	2	4	4	4	2	4	5	4	5	5	2	4	1	4	5	4	1	5	1	4	1	1
15629771	48	1	1	Matoto	Civilservant	3	0	1					6		8						5	5	5	1	1	5	5	4	5	5	5	5	4	5	5	5	5	1	4	1	4	5	5	1	5	4	4	1	1
15628231	33	1	1	Ratoma	Freelance	3	0					5	6				10				5	2	4	3	2	2	3	3	5	4	4	3	4	5	2	4	4	3	4	3	2	4	2	4	4	3	2	1	1
15628630	43	2	1	Ratoma	Civilservant	3	1			3				7	8						3	3	3	1	3	3	4	2	4	4	5	5	3	4	5	4	4	2	5	1	5	5	5	1	5	1	4	3	3
15636381	41	1	1	Dixinn	Freelance	3	3	1	2	3
15629740	34	2	1	Matoto	Privateemployed	3	3	1		3		5									4	2	4	3	3	2	5	4	5	5	5	5	5	5	5	5	5	4	4	1	4	4	4	1	4	4	5	4	1
15627122	28	1	2	Matoto	Privateemployed	3	4			3				7				11			5	5	3	3	2	2	2	2	4	2	2	4	2	4	4	5
15635730	28	1	2	Matoto	Privateemployed	3	4		2								10		12		4	4	4	4	1	3	5	4	4	4	4	3	4	4	3	4	2	4	2	2	2	2	2	4	3	2	2	4	4
15637574	29	1	1	Ratoma	Unemployed	3	4	1	2					7							4	4	4	4	2	3	4	4	4	5	5	5	4	4	4	4	4	3	3	5	2	4	2	3	4	3	4	4	4
15625598	32	1	1	Dixinn	Unemployed	3	5			3			6	7							5	5	5	5	1	4	4	2	4	2	4	4	2	5	5	5	5	2	2	1	1	1	1	3	4	3	2	2	4
15629331	30	1	2	Matoto	Civilservant	3	5			3				7	8						4	1	3	5	2	4	4	4	5	4	2	4	4	3	5	4	4	5	4	2	4	5	4	4	5	3	5	5	1
15635764	24	2	2	Matoto	Unemployed	3	5	1	2				6								5	5	5	5	5	3	3	3	5	2	2	4	4	4	5	5	5	5	5	3	4	5	4	3	5	3	4	3	4
15631490	28	2	1	Ratoma	Civilservant	3	5	1		3				7							4	4	3	4	4	2	4	2	5	5	5	5	5	5	5	5	5	1	5	1	5	5	4	1	4	2	4	4	2
15628387	30	1	2	Outsideckry	Unemployed	2	6		2	3		5									4	3	4	5	5	5	4	4	5	5	5	5	5	5	5	5	5	2	4	1	4	4	4	2	4	2	2	1	1
15627051	30	1	1	Outsideckry	Privateemployed	2	6			3			6				10
15631026	29	1	2	Matam	Freelance	3	6			3				7				11			5	5	5	5	1	1	2	4	4	5	5	5	5	5	5	5
15635775	29	1	2	Matoto	Privateemployed	3	6	1		3	4										5	2	4	4	1	3	3	3	3	5	5	5	5	5	5	5	5	4	4	1	1	4	1	2	4	4		4	4
15628021	32	1	1	Ratoma	Civilservant	3	7		2				6	7
15629517	28	1	2	Ratoma	Privateemployed	3	7		2			5	6								4	4	3	3	3	3	3	3	3	4	4	4	4	4	4	4	4	4	1	2	1	1	1	4	1	1	1	4	4
15637200	27	1	2	Ratoma	Unemployed	3	7				4	5	6								4	5	4	5	1	3	5	4	5	5	4	5	5	5	4	5
15628134	35	1	1	Outsideckry	Freelance	3	8	1		3			6								5	5	5	5	2	3	3	3	5	5	3	4	3	5	5	5	5	3	5	2	4	5	3	2	5	2	2	2	2
15627007	31	1	2	Outsideckry	Freelance	3	8		2	3			6								5	1	5	3	1	4	5	5	5	5	5	5	5	5	5	5	5	5	5	1	5	5	5	1	5	5	5	1	5
15625628	26	1	2	Matoto	Unemployed	3	8			3				7		9					5	4	4	3	2	3	4	3	5	5	5	5	5	4	5	5	5	2	5	1	5	5	4	2	5	4	4	1	1
15626598	27	2	2	Matoto	Privateemployed	3	8	1		3		5									4	4	3	3	3	3	4	3	4	5	5	5	5	5	4	4	5	2	4	1	5	5	2	2	5	2	5	4	2
15628556	32	1	1	Matoto	Civilservant	3	8	1	2	3
15629019	61	1	1	Matoto	Freelance	3	8	1	2			5									5	4	4	4	2	1	1	2	4	4	4	4	4	5	4	4	4	2	4	1	3	4	3	2	4	3	3	2	2
15629745	26	1	2	Matoto	Freelance	3	8	1	2	3											4	4	3	4	2	3	3	3	4	4	4	4	3	4	5	4	4	3	4	2	4	4	4	2	4	4	3	3	1
15630927	31	1	2	Matoto	Freelance	3	8	1		3						9					5	5	5	3	2	4	4	4	4	5	4	4	4	5	4	5	4	4	4	1	2	4	2	2	4	2	4	5	5
15636188	18	1	2	Matoto	Unemployed	1	8		2				6							13	3	4	4	3	4	4	4	3	4	4	4	4	4	5	4	4	4	4	3	5	3	4	4	4	3	4	5	3	3
15627956	22	2	2	Outsideckry	Unemployed	3	8	1		3				7
15629906	37	1	1	Outsideckry	Civilservant	3	8		2	3				7							5	4	5	1	1	1	1	1	1	5	2	5	5	5	5	5
15637524	34	1	1	Outsideckry	Civilservant	3	8		2			5	6
15625833	32	2	2	Ratoma	Privateemployed	3	8		2			5					10				5	5	5	4	1	4	4	4	4	4	4	5	3	5	5	5	5	5	5	1	4	5	4	1	5	4	4	4	5
15631112	29	1	1	Ratoma	Unemployed	3	8	1	2					7
15631726	29	1	2	Ratoma	Unemployed	3	8	1					6	7							4	2	5	5	1	4	4	4	5	4	4	4	4	3	5	4
15631734	23	1	2	Ratoma	Unemployed	3	8		2	3			6								4	3	4	3	2	4	4	3	4	3	3	4	4	5	5	5	5	2	3	2	3	5	4	3	4	3	4	4	5
15635787	25	1	2	Ratoma	Privateemployed	3	8	1			4			7
15636247	27	2	2	Ratoma	Freelance	3	8	1					6						12		5	4	4	4	1	4	4	3	3	4	4	4	4	4	4	4
15633939	35	1	1	Dixinn	Freelance	3	9	1	2					7							4	5	2	2	3	2	2	2	4	4	4	5	4	5	4	5	5	5	4	3	2	4	2	2	4	2	3	4	2
15633936	27	2	1	Matoto	Unemployed	3	9		2			5	6
15631019	28	1	2	Ratoma	Unemployed	3	9						6	7			10
15636182	21	1	2	Dixinn	Unemployed	3	10			3			6	7							4	4	3	3	3	3	5	3	3	2	2	4	3	2	4	4
15628118	35	1	2	Matoto	Civilservant	3	10			3				7	8						4	4	4	3	4	5	5	5	4	5	4	4	3	4	5	5	4	3	1	2	2	2	1	2	4	4	3	1	1
15626709	27	1	2	Ratoma	Privateemployed	3	10		2	3								11			5	5	3	3	3	4	3	3	4	5	4	4	3	5	5	5	5	4	4	1	4	5	4	1	4	1	4	4	4
15628062	28	1	2	Ratoma	Unemployed	3	10		2			5					10				5	4	5	4	4	3	5	4	5	5	5	5	5	5	5	5
15628884	26	1	2	Ratoma	Unemployed	3	10			3				7			10				4	5	5	3	2	4	5	2	5	5	4	4	4	4	4	4
15631181	30	2	2	Ratoma	Freelance	3	10		2	3							10				4	2	4	2	4	2	2	2	4	5	4	2	4	4	4	4	5	2	2	1	2	4	2	2	5	1	2	4	4
15633372	27	2	1	Ratoma	Privateemployed	3	10		2			5	6								5	4	4	2	2	1	2	2	5	4	5	3	4	5	5	5	5	5	5	1	1	5	3	2	4	3	3	2	4
15633882	27	2	1	Ratoma	Unemployed	3	10		2			5	6								4	4	5	3	2	3	5	3	5	4	4	4	3	4	5	5	4	3	4	1	2	4	4	2	4	2	2	2	2
15636322	23	1	2	Ratoma	Unemployed	3	10			3				7	8						5	3	4	2	2	3	3	2	4	4	4	2	2	4	2	4	4	3	3	3	2	2	2	2	2	3	2	2	2
15636642	22	1	2	Ratoma	Unemployed	3	10	1		3										13	5	2	5	5	1	5	5	5	4	4	4	4	4	4	2	4	5	2	5	1	5	5	5	2	5	5	5	4	4
15637730	26	2	2	Ratoma	Unemployed	3	10			3			6	7							3	3	3	3	4	2	2	2	2	4	4	5	4	4	4	5	4	3	3	2	2	4	3	2	4	4	2	4	4
15627886	32	1	1	Outsideckry	Civilservant	3	11		2	3		5									5	1	5	4	1	5	4	4	4	4	3	4	4	5	4	5	5	3	5	1	5	5	4	1	5	2	4	1	1
15631092	28	1	2	Dixinn	Freelance	3	12			3		5	6								5	4	4	2	2	2	2	2	4	3	3	3	2	4	4	4
15633608	25	1	2	Dixinn	Housewife	3	12					5					10		12		2	3	3	5	1	4	4	3	5	3	3	3	3	5	5	3	5	3	3	3	3	4	4	4	4	4	4	4	3
15628063	44	1	1	Outsideckry	Freelance	3	12	1		3						9					4	5	5	5	1	4	4	4	4	5	5	5	5	5	5	5
15625574	34	1	1	Matoto	Privateemployed	3	12			3				7	8						5	4	5	2	1	2	2	2	4	5	5	4	4	4	4	5	5	2	4	2	2	4	4	2	4	2	2	2	2
15625579	31	1	1	Matoto	Privateemployed	3	12		2	3				7							4	4	4	3	2	3	4	3	4	2	4	5	4	5	4	5	5	1	4	1	1	4	3	1	4	2	4	1	4
15627105	35	1	1	Matoto	Privateemployed	3	12			3					8		10				3	3	4	4	2	4	4	4	4	4	4	4	4	5	4	4	5	4	4	2	4	4	3	2	4	4	4	2	2
15627684	62	1	1	Matoto	Privateemployed	3	12	1				5					10				2	4	4	2	2	3	3	4	4	4	4	4	4	5	4	5	5	2	4	1	4	5	4	2	4	2	2	3	4
15628137	33	1	1	Matoto	Freelance	3	12	1	2	3											1	1	1	2	2	2	2	2	4	5	5	5	5	1	5	5	5	5	5	1	2	5	4	1	5	1	1	1	1
15628506	33	1	2	Matoto	Civilservant	3	12	1	2	3
15626100	30	1	2	Matoto	Privateemployed	3	12			3			6	7							5	4	5	5	1	3	4	3	4	5	5	5	5	5	5	5	5	4	3	1	4	4	3	2	3	4	3	2	3
15635765	29	1	2	Matoto	Freelance	3	12			3			6	7							3	1	3	3	3	3		5	3
15635863	26	1	2	Matoto	Unemployed	3	12	1	2	3											5	4	5	4	2	2	4	4	4	5	5	5	5	5	5	5
15628947	42	1	1	Outsideckry	Freelance	3	12	1					6				10
15634074	54	1	1	Outsideckry	Civilservant	3	12			3		5		7							2	5	1	2	1	1	2	2	1	5	5	5	5	4	5	4	5	1	4	1	3	5	4	2	4	2	4	3	4
15635756	26	1	2	Outsideckry	Privateemployed	3	12	1		3			6								5	3	5	4	1	2	4	1	5	2	2	2	2	5	1	5	5	1	3	2	3	5	3	2	4	2	1	1	2
15625630	30	1	2	Ratoma	Freelance	3	12			3				7						13
15626247	35	1	1	Ratoma	Freelance	3	12	1	2				6								1	2	5	5	1	5	5	5	1	4	4	4	4	4	4	4	5	2	4	1	3	4	4	2	4	4	4	4	4
15627059	26	1	2	Ratoma	Unemployed	3	12		2	3			6								1	5	5	5	1	5	5	5	5	5	5	5	5	3	5	5	5	5	5	1	5	5	5	1	5	1	1	3	3
15627078	29	1	2	Ratoma	Unemployed	3	12			3		5	6
15627622	37	1	1	Ratoma	Unemployed	3	12		2			5	6								4	4	4	4	2	2	2	2	4	4	4	4	2	4	4	4	4	2	2	2	2	2	2	2	4	2	4	4	2
15628014	35	1	1	Ratoma	Civilservant	3	12	1					6	7
15628031	29	1	2	Ratoma	Civilservant	3	12			3				7		9					5	5	5	5	1	5	5	5	5	4	4	4	4	5	5	5	4	3	3	2	3	4	3	3	4	2	3	4	4
15628055	38	1	1	Ratoma	Civilservant	3	12		2			5	6								5	5	4	4	1	1	1	1	2	5	3	4	4	3	4	5	5	5	2	2	2	4	2	4	4	4	1	4	4
15629239	28	1	2	Ratoma	Civilservant	3	12		2	3				7							5	4	4	4	2	4	4	4	4	4	4	4	4	4	4	4	4	4	4	2	3	4	3	2	4	4	3	1	1
15631150	28	1	2	Ratoma	Unemployed	3	12	1		3			6								5	5	5	5	5	5	5	4	4	4	4	4	4	4	4	4	5	4	4	1	3	4	4	2	4	3	2	1	1
15633802	26	2	1	Ratoma	Privateemployed	3	12		2								10		12		4	4	1	5	2	3	5	3	4	4	4	4	4	4	4	4
15628433	36	1	1	Outsideckry	Privateemployed	3	13	1	2				6								4	2	4	4	4	4	4	3	4	4	4	4	4	4	4	4	4	3	4	2	2	4	4	3	4	4	4	3	3
15627104	23	1	2	Matoto	Freelance	3	13		2				6							13	2	4	4	4	2	4	3	4	4	5	4	4	4	5	4	4	4	3	4	2	3	4	3	3	4	2	3	3	3
15628527	34	2	2	Outsideckry	Freelance	3	13			3			6	7							3	3	5	5	1	4	5	4	5	5	5	5	5	4	5	4
15633452	38	1	1	Outsideckry	Freelance	3	13	1			4						10				4	4	4	2	1	2	4	2	4	4	4	1	5	4	5	4	4	2	2	2	2	4	4	2	4	4	2	1	4
15632797	24	2	2	Ratoma	Freelance	3	13	1		3								11			4	4	5	5	1	4	4	4	4	3	3	5	5	5	4	5	5	2	4	1	4	4	4	2	4	4	4	2	2
15627762	28	1	1	Outsideckry	Freelance	3	14		2	3			6								5	5	5	5	1	5	5	5	5	4	3	3	3	5	5	5	5	5	5	1	1	5	3	2	5	3	3	3	4
15628524	34	1	1	Outsideckry	Civilservant	3	14				4		6	7							3	4	4	4	2	3	4	3	4	4	4	4	4	4	4	4	5	2	2	2	2	4	2	4	4	2	4	2	2
15627095	30	1	2	Matoto	Privateemployed	3	14		2	3								11			1	5	1	1	1	1	1	1	1	5	5	5	5	5	5	5
15627800	44	1	1	Matoto	Civilservant	3	14	1					6			9					1	4	4	2	2	2	2	2	3	4	5	4	4	5	5	4	4	4	1	2	1	1	1	2	4	1	1	4	4
15631318	38	1	1	Matoto	Civilservant	3	14	1	2				6								3	1	4	3	2	2	4	2	4	4	4	4	4	4	4	4
15631591	38	1	1	Outsideckry	Freelance	3	14	1	2				6								4	4	5	2	3	3	3	3	1	5	4	4	4	5	2	4	4	2	4	2	2	4	2	2	4	2	4	1	4
15635727	30	2	1	Outsideckry	Freelance	3	14	1		3		5									4	4	2	2	2	2	2	2	2	4	4	3	3	4	5	4	5	2	4	1	2	4	4	2	5	1	3	2	2
15636837	35	1	1	Outsideckry	Civilservant	3	14		2			5	6								4	4	4	4	2	2	2	2	4	4	4	3	3	4	5	4	4	2	3	2	4	4	4	2	4	2	3	2	2
15638072	30	1	2	Outsideckry	Freelance	3	14	1				5	6								4	4	5	5	1	4	4	2	4	5	5	5	5	4	4	4	5	2	4	2	4	4	4	2	4	4	4	1	1
15626583	30	1	2	Ratoma	Unemployed	3	14		2	3							10				5	3	4	3	2	4	3	3	5	2	3	3	3	5	4	4	5	2	4	1	2	4	1	2	4	1	4	1	1
15632984	26	1	2	Ratoma	Unemployed	3	14	1		3								11			4	5	5	3	1	4	5	4	5	4	4	5	5	4	3	5	5	2	4	1	4	4	3	2	5	2	4	1	1
15636205	32	1	1	Ratoma	Freelance	1	14			3		5	6								5	1	5	4	1	4	4	2	5	5	5	5	2	4	2	5
15626772	26	2	2	Ratoma	Unemployed	3	14	1	2			5									4	4	3	3	4	4	5	3	4	2	2	4	5	5	5	5	5	4	3	2	4	5	4	3	4	5	3	4	4
15636487	23	1	2	Matam	Unemployed	3	15	1	2	3											5	4	5	4	2	3	3	3	4	5	5	5	5	5	4	4	4	3	3	2	3	3	2	2	4	4	3	1	1
15627037	29	1	1	Matoto	Privateemployed	3	15	1		3			6
15627980	28	1	2	Matoto	Privateemployed	3	15	1				5	6								3	3	4	4	1	4	4	4	4	5	5	5	5	4	4	4	5	5	4	1	4	5	4	4	4	1	5	1	4
15635180	22	2	2	Matoto	Unemployed	3	15	1		3		5									4	2	5	5	1	4	2	4	4	2	2	4	2	4	4	4
15636181	23	1	2	Matoto	Unemployed	3	15			3				7			10				3	4	4	3	3	4	3	3	4	4	4	4	4	3	4	4	5	2	3	2	2	4	2	2	4	4	2	4	4
15627674	39	1	1	Ratoma	Freelance	3	15	1			4		6								4	4	4	4	2	4	4	3	4	5	5	5	4	1	4	5	5	1	4	1	2	4	3	2	4	2	3	2	2
15631300	31	1	1	Ratoma	Civilservant	3	15					5	6				10				5	5	4	4	2	3	4	3	4	4	4	4	4	4	4	5	5	4	4	2	4	4	4	2	4	2	4	3	4
15632803	27	2	1	Ratoma	Unemployed	3	15	1		3			6
15637202	23	1	2	Ratoma	Unemployed	3	15						6						12	13	5	4	5	3	1	4	4	3	4	3	5	5	4	4	4	4	4	4	3	3	2	2	2	2	4	3	2	1	1
15629174	32	1	1	Outsideckry	Civilservant	3	16		2	3		5									5	4	5	5	1	4	5	3	3	5	5	5	3	5	5	4
15627951	37	1	1	Outsideckry	Privateemployed	3	16		2			5	6								2	3	3	2	4	2	2	2	4	4	4	4	4	4	4	4	4	4	4	2	3	4	3	2	4	3	3	2	2
15626765	37	2	2	Dixinn	Privateemployed	3	16	1					6				10				1	1	2	1	2	1	1	1	1	1	1	1	1	1	1	1	1	2	1	2	1	1	1	2	1	2	1	2	2
15628362	39	1	2	Outsideckry	Privateemployed	3	16	1	2								10				5	1	3	2	4	3	2	2	2	5	5	5	4	4	4	5	4	4	3	2	4	5	4	2	5	4	3	1	2
15625611	29	1	2	Matoto	Privateemployed	3	16			3		5	6								5	5	4	3	1	1	1	1	2	5	4	4	5	5	5	4	4	2	4	2	4	4	4	2	4	2	2	4	4
15627107	30	1	1	Matoto	Privateemployed	3	16	1	2				6								5	3	2	2	2	4	2	2	4	5	5	5	4	5	4	4
15628026	34	1	1	Matoto	Civilservant	3	16		2	3										13	4	4	4	4	2	2	2	2	2	4	3	4	4	4	4	4	4	4	2	2	2	4	2	2	4	2	2	2	2
15628131	37	1	1	Matoto	Civilservant	3	16	1		3			6								5	4	3	3	4	3	3	3	3	4	4	4	3	5	5	3	5	4	4	1	4	4	4	2	4	3	4	3	4
15637178	25	1	2	Matoto	Unemployed	3	16	1		3			6								5	5	4	4	2	2	4	2	4	5	2	5	5	5	5	4	4	3	1	2	1	2	4	2	4	2	2	2	2
15633985	30	1	1	Outsideckry	Freelance	3	16	1		3			6								5	2	3	3	4	2	2	2	2	4	4	5	4	5	5	5	4	2	3	2	2	4	3	2	4	2	3	1	1
15625693	29	1	2	Ratoma	Freelance	3	16	1		3				7							4	4	4	4	2	2	2	4	4	4	4	4	4	4	4	4
15626136	25	1	2	Ratoma	Unemployed	3	16			3			6							13	5	4	5	5	1	5	5	5	5	4	5	5	5	5	5	5	5	1	5	1	3	5	5	1	5	4	5	2	1
15626481	29	1	2	Ratoma	Freelance	3	16	1				5					10				5	4	5	5	1	5	4	4	5	5	5	5	4	4	5	4	5	4	4	1	4	4	4	1	5	2	4	4	4
15626599	35	1	1	Ratoma	Civilservant	3	16	1		3		5									5	4	4	5	1	5	5	4	5	5	4	4	4	5	5	5	4	2	4	1	2	4	2	2	4	2	2	2	4
15627379	45	1	1	Ratoma	Civilservant	2	16	1			4			7							5	4	5	1	1	5	4	2	4	5	5	4	4	4	4	4	4	4	4	1	2	4	5	4	4	4	3	4	1
15628070	35	1	1	Ratoma	Privateemployed	3	16			3				7	8						4	4	4	4	2	4	4	4	3	3	3	4	3	3	4	4	4	4	4	2	3	3	3	3	4	3	3	2	2
15629055	33	1	1	Ratoma	Civilservant	3	16		2			5	6								5	2	3	3	3	2	5	3	4	4	4	3	4	4	4	4	4	3	4	3	3	3	3	3	4	3	3	2	3
15630976	24	2	2	Ratoma	Privateemployed	3	16	1					6			9					5	2	4	5	1	4	1	4	1	5	5	5	5	4	5	5	5	5	5	1	5	5	5	1	5	4	4	1	1
15631002	30	1	2	Ratoma	Unemployed	3	16			3				7		9					5	5	5	4	1	5	5	4	5	4	3	5	5	5	5	5	5	1	5	1	5	5	5	5	5	5	5	1	1
15632904	34	1	2	Ratoma	Freelance	3	16						6			9	10				4	4	4	4	1	2	4	1	4	4	3	3	2	4	3	3
15635666	24	2	2	Ratoma	Unemployed	3	16	1		3							10				5	4	4	3	4	4	5	3	5	4	5	5	5	5	4	5	5	2	5	1	5	5	5	2	5	2	4	2	4
15635797	31	1	1	Ratoma	Civilservant	3	16	1		3				7							5	5	4	4	1	4	4	4	4	4	4	4	4	4	4	4
15636021	24	2	2	Ratoma	Unemployed	3	17	1		3				7							5	2	4	5	1	4	4	4	4	5	4	5	5	5	4	5	4	4	2	1	1	3	4	2	4	4	4	4	4
15628291	29	1	2	Outsideckry	Unemployed	3	17			3		5	6								4	4	4	4	2	2	5	3	4	5	5	5	5	5	5	5	5	2	4	1	4	5	2	2	5	1	2	1	1
15625704	33	1	2	Dixinn	Freelance	3	18		2	3			6								5	1	5	5	1	5	3	4	4	5	5	5	4	5	4	5	5	4	4	1	3	5	3	1	4	4	4	2	1
15632905	21	2	2	Dixinn	Unemployed	3	18		2				6						12		5	4	4	4	2	3	2	3	4	4	4	4	4	5	4	4	4	2	4	1	2	4	4	4	4	2	3	4	4
15627610	37	1	1	Outsideckry	Freelance	3	18	1		3			6								4	3	4	4	2	4	4	3	4	5	5	4	4	4	4	4
15626890	34	1	1	Matoto	Privateemployed	3	18		2				6	7							5	5	5	5	5	4	4	4	4	5	5	5	5	5	5	5	5	1	5	1	4	4	4	1	5	5	5	1	1
15629070	33	2	3	Matoto	Civilservant	2	18	1		3										13	4	3	5	4	1	4	4	4	4	4	4	4	4	2	4	4	4	2	4	2	4	5	4	2	4	2	4	2	4
15629775	26	1	2	Matoto	Unemployed	3	18	1	2	3
15631133	29	1	2	Matoto	Freelance	3	18			3				7				11			4	4	5	4	1	4	4	4	4	3	3	4	3	5	4	3	4	4	4	3	4	4	4	5	4	3	4	2	3
15635859	25	2	2	Matoto	Unemployed	3	18	1		3						9					5	5	5	5	1	1	5	1	1	5	5	5	5	5	5	5	5	1	4	1	5	5	4	1	5	1	4	1	1
15628046	24	2	2	Matoto	Civilservant	2	18			3	4		6								5	2	1	1	1	2	1	2	1	5	5	5	4	5	5	4	5	4	5	1	5	5	5	1	4	4	4	1	4
15637791	27	1	2	Matoto	Unemployed	3	18		2	3			6								5	2	2	2	1	2	5	4	4	5	4	4	4	4	4	5	5	1	4	1	4	5	5	1	5	2	2	1	1
15628824	26	1	2	Outsideckry	Freelance	3	18	1	2					7							4	4	5	5	5	4	5	4	4	5	5	2	2	5	4	4	4	4	5	1	5	5	5	1	5	1	5	1	1
15626082	30	1	1	Ratoma	Privateemployed	3	18		2	3			6								5	4	5	4	2	4	4	4	4	4	3	4	4	4	3	4	4	3	2	2	2	4	2	2	4	4	2	2	2
15626777	25	1	2	Ratoma	Privateemployed	3	18							7			10			13
15627580	25	1	2	Ratoma	Unemployed	3	18			3			6						12		4	4	4	2	1	4	2	4	4	4	3	4	4	4	5	4	5	1	4	1	3	4	3	2	4	2	4	1	4
15628012	38	1	1	Ratoma	Civilservant	3	18						6				10			13	5	2	5	3	5	4	5	4	4	5	5	4	4	5	5	5	5	2	4	1	2	4	3	3	5	3	4	3	5
15629097	31	1	2	Ratoma	Freelance	3	18	1	2	3											5	5	5	3	1	4	5	3	5	4	4	4	4	1	5	5	5	2	5	1	2	5	5	1	5	1	2	1	4
15631038	26	2	2	Ratoma	Unemployed	3	18			3			6	7							4	4	4	4	2	4	5	4	4	4	4	4	3	4	4	1	5	2	2	2	2	4	2	3	4	2	2	2	4
15632951	22	1	2	Ratoma	Unemployed	1	18			3			6				10				4	4	5	3	1	1	1	1	5	5	5	5	5	5	4	5	5	1	3	1	2	4	1	1	4	2	3	2	4
15634210	19	2	2	Ratoma	Unemployed	3	18			3		5	6								5	4	5	5	1	3	4	3	5	3	3	4	4	4	4	4	3	3	2	2	2	5	2	2	4	4	2	3	4
15634693	24	2	2	Ratoma	Unemployed	3	18	1	2				6								5	2	5	5	2	4	4	3	5	4	4	4	4	4	4	4
15634976	27	1	2	Ratoma	Unemployed	3	18	1				5		7							4	4	4	4	4	3	3	3	4	5	3	4	4	4	4	4
15635753	24	2	2	Ratoma	Unemployed	3	18	1		3				7							4	4	4	2	5	4	4	3	4	5	5	5	5	4	4	5
15636069	26	1	2	Ratoma	Unemployed	3	18		2	3							10				5	3	4	3	2	3	4	3	4	4	3	4	3	3	3	4	4	3	3	2	3	3	3	2	3	3	3	2	2
15632946	20	1	2	Ratoma	Unemployed	3	18						6			9	10				4	5	5	5	1	3	4	4	5	4	5	5	5	5	5	4	4	3	2	1	2	5	3	1	4	4	2	4	5
15636805	22	1	2	Ratoma	Freelance	3	18	1		3						9					4	4	4	3	1	4	4	3	4	4	4	4	4	4	5	4	4	2	4	1	4	4	4	2	4	4	4	3	3
15637407	24	2	2	Ratoma	Unemployed	3	18			3				7	8						5	1	4	4	2	2	4	3	3	5	3	5	4	4	4	4	4	2	2	2	2	4	2	2	4	2	3	2	2
15638366	20	2	2	Ratoma	Unemployed	1	18	1					6						12		5	4	4	3	5	3	4	3	4	4	4	4	4	4	4	4
15627422	34	1	2	Outsideckry	Freelance	3	19					5		7			10
15628104	29	1	1	Outsideckry	Freelance	2	19		2	3		5									4	4	2	5	1	4	5	4	5	5	3	4	3	4	4	4	4	1	5	1	2	5	3	2	3	5	2	1	4
15627969	32	1	1	Matoto	Civilservant	3	19			3			6					11			5	4	5	5	1	5	4	5	5	4	4	3	3	5	4	5	5	2	4	2	3	4	2	1	5	1	3	2	4
15628459	42	1	1	Matoto	Freelance	3	19			3			6				10				4	4	4	4	2	2	2	2	2	5	5	5	3	5	5	5	5	5	5	1	2	4	4	4	5	5	4	4	4
15628528	26	1	2	Matoto	Unemployed	3	19		2	3			6								4	2	4	5	1	3	5	4	5	3	4	5	4	4	5	5	5	1	5	1	4	5	5	1	5	2	4	5	3
15631930	38	1	1	Matoto	Civilservant	3	19			3			6				10				5	4	4	4	2	4	3	4	4	5	5	4	4	5	4	5	5	4	4	2	4	5	4	2	5	3	4	4	4
15628410	28	1	2	Ratoma	Civilservant	3	19	1	2	3
15632942	25	2	2	Ratoma	Privateemployed	3	19						6				10			13	5	4	5	4	1	3	4	3	3	4	3	4	4	5	5	5	5	2	3	1	2	4	4	2	4	4	3	2	4
15636216	30	1	2	Ratoma	Unemployed	3	19			3		5					10				4	5	3	4	1	3	4	3	5	4	4	4	4	5	4	4	4	2	4	2	4	4	4	2	5	2	2	2	4
15636221	25	1	2	Ratoma	Privateemployed	3	19	1					6	7							5	3	5	4	1	4	4	4	4	4	4	4	4	5	4	4	4	3	4	1	3	4	3	3	4	4	4	2	3
15627677	28	1	1	Matoto	Freelance	3	20	1		3			6
15627999	37	2	3	Matoto	Freelance	3	20	1		3				7							4	5	3	1	4	1	1	4	4	5	4	5	5	5	5	5	5	1	5	1	4	5	5	1	5	2	4	4	5
15628935	29	1	2	Matoto	Privateemployed	3	20		2			5	6								4	3	5	2	2	1	1	1	3	4	4	4	4	4	4	4	4	3	2	2	2	4	2	2	4	2	2	4	4
15631098	35	1	1	Matoto	Freelance	3	20	1		3				7							5	5	5	4	1	3	3	2	2	4	4	4	4	4	2	4
15636389	21	1	2	Matoto	Unemployed	3	20	1	2							9					5	4	4	3	1	3	4	3	4	3	4	4	4	5	3	3	4	4	2	4	1	4	1	4	3	3	3	4	2
15627966	28	2	2	Outsideckry	Unemployed	3	20	1					6	7							4	5	4	4	2	3	3	3	2	4	5	5	3	3	3	4	3	2	1	3	1	1	2	3	3	4	2	3	3
15630758	41	1	1	Outsideckry	Civilservant	3	20	1					6				10				3	2	3	3	2	3	2	2	2	4	4	4	4	4	4	4	3	3	3	4	3	3	3	3	3	3	3	2	4
15625626	30	2	1	Ratoma	Privateemployed	3	20		2			5								13	4	2	4	2	2	4	4	4	4	5	5	5	4	4	4	5	5	2	5	2	4	4	2	2	4	4	4	2	4
15626115	22	1	2	Ratoma	Freelance	3	20				4	5	6								5	5	4	2	1	2	4	2	2	5	5	5	5	5	4	5	5	5	4	1	2	4	4	2	5	4	4	1	1
15626144	23	1	2	Ratoma	Unemployed	3	20	1	2	3
15626589	23	1	2	Ratoma	Unemployed	3	20			3			6	7							5	5	5	5	5	3	5	5	5	5	5	5	5	5	5	5	5	5	3	1	3	5	3	5	5	3	2	1	4
15627608	20	2	2	Ratoma	Unemployed	1	20						6						12	13	5	4	4	4	2	2	4	4	4	1	4	5	5	5	4	4	4	2	2	2	3	4	4	2	4	3	2	2	2
15627709	45	1	1	Ratoma	Privateemployed	3	20	1	2				6								4	4	4	4	1	4	3	3	5	5	5	5	5	5	5	5	5	2	4	1	2	4	2	2	4	2	4	2	4
15628868	28	2	2	Ratoma	Unemployed	3	20			3			6				10				5	1	3	3	3	3	3	3	3	5	5	5	4	4	4	5	5	2	4	1	4	4	4	2	4	4	4	1	1
15632313	27	1	1	Ratoma	Unemployed	3	20		2	3		5									5	3	3	3	3	2	4	2	5	5	5	5	4	3	5	5	3	4	3	2	2	4	2	5	5	4	3	4	4
15631791	33	1	2	Ratoma	Freelance	3	20	1		3				7
15632530	27	1	2	Ratoma	Unemployed	3	20			3		5	6								5	4	4	2	2	2	2	2	4	4	4	4	4	3	4	4	4	2	2	1	2	4	4	2	4	2	2	2	4
15632901	24	2	2	Ratoma	Unemployed	3	20	1				5		7							5	5	4	3	2	3	3	3	4	4	3	5	4	5	4	4	4	2	3	2	3	4	3	2	4	2	2	3	4
15633048	23	2	2	Ratoma	Unemployed	3	20	1		3	4										3	2	4	3	3	3	3	3	3	3	3	3	3	3	3	3
15634908	22	2	2	Ratoma	Unemployed	3	20			3			6	7							5	1	5	5	1	5	5	5	5	5	4	5	4	5	5	5	5	3	4	1	3	4	3	2	5	2	3	2	2
15635751	26	1	2	Ratoma	Privateemployed	3	20						6				10			13	5	4	4	4	1	3	4	3	5	4	1	4	4	4	4	4	4	3	2	3	2	4	3	3	4	4	2	2	2
15635965	24	2	2	Ratoma	Unemployed	3	20			3			6	7							5	2	5	5	1	4	5	4	5	5	5	5	5	5	5	5	5	5	5	1	5	5	5	1	5	4	5	3	3
15636163	25	2	2	Ratoma	Unemployed	3	20	1		3			6								5	3	5	5	2	5	5	5	5	5	4	4	4	4	4	4	5	2	4	2	4	4	4	2	4	4	4	2	2
15636187	25	1	2	Ratoma	Unemployed	3	20		2								10			13	3	4	5	3	1	3	4	3	4	4	5	5	4	4	4	4
15636194	29	1	2	Ratoma	Unemployed	3	20			3			6							13	5	5	5	5	1	3	2	3	3	5	3	5	5	5	4	5
15636234	28	1	2	Ratoma	Civilservant	3	20			3			6							13
15636235	23	1	2	Ratoma	Unemployed	3	20		2	3			6
15636330	26	1	2	Ratoma	Unemployed	3	20							7	8		10				4	5	4	4	1	3	5	5	5	4	5	5	5	5	4	5
15637725	23	1	2	Ratoma	Unemployed	3	20	1		3	4
15637752	27	2	2	Ratoma	Unemployed	3	20			3			6				10				5	4	5	4	2	5	4	3	4	2	3	4	3	4	4	5	2	5	1	4	1	1	1	4	2	2	1	2	1
15627679	28	1	2	Ratoma	Unemployed	3	21	1					6				10				4	2	4	4	2	4	4	4	4	4	4	4	4	4	4	4	4	2	4	2	2	4	2	2	4	2	4	4	4
15630731	26	2	2	Ratoma	Unemployed	3	21		2	3				7							4	4	4	4	1	4	4	2	4	5	5	5	5	4	5	5	5	5	4	1	5	5	5	1	4	1	4	2	4
15627877	22	1	2	Dixinn	Unemployed	3	22			3			6	7							4	2	5	4	2	4	5	5	4	5	4	4	4	5	4	5	5	2	4	2	2	5	4	2	5	2	3	2	3
15632842	21	2	2	Dixinn	Unemployed	3	22	1	2				6								5	5	4	3	2	4	4	4	4	5	5	5	5	5	5	5	5	2	4	1	4	4	4	1	4	3	4	4	4
15627084	26	2	1	Matoto	Unemployed	3	22	1		3			6								4	4	5	5	1	5	5	3	5	5	4	5	5	5	4	5	5	2	1	1	4	5	5	2	5	2	2	4	4
15628651	44	1	1	Matoto	Unemployed	3	22	1	2	3											3	4	5	1	1	1	1	1	1	5	5	4	5	5	5	5
15636434	28	1	2	Matoto	Freelance	3	22			3				7			10				4	1	4	4	1	3	3	3	4	4	4	4	4	4	2	4	4	2	2	1	2	4	5	1	4	2	2	2	2
15626089	27	2	1	Ratoma	Unemployed	3	22			3		5	6								5	1	5	2	1	2	5	4	4	2	4	4	2	5	5	5	4	2	2	1	4	2	4	2	4	4	4	2	2
15626401	26	1	2	Ratoma	Unemployed	3	22			3				7						13	3	4	5	3	2	3	2	3	4	4	4	5	5	3	4	4	4	4	3	2	2	3	2	2	4	4	3	1	2
15628578	25	2	1	Ratoma	Unemployed	2	22						6	7		9					5	3	5	3	1	4	3	3	4	5	5	3	3	3	4	4	4	3	3	3	3	3	2	3	3	2	2	3	3
15632851	26	2	1	Ratoma	Unemployed	3	22			3	4	5
15632889	27	2	2	Ratoma	Unemployed	3	22	1					6	7							4	2	5	2	2	4	3	2	3	5	4	5	5	4	5	5	4	3	2	3	2	4	2	3	4	2	2	1	4
15632895	27	1	2	Ratoma	Civilservant	3	22			3				7	8						5	2	4	3	2	3	3	3	3	1	1	2	2	4	4	4
15632989	27	2	1	Ratoma	Unemployed	3	22	1	2				6								4	5	5	4	2	3	2	2	3	5	4	5	5	5	4	4	5	2	2	2	2	4	4	2	5	2	3	2	4
15636591	23	2	2	Ratoma	Unemployed	3	22	1						7		9					5	5	5	5	2	4	4	4	4	3	5	5	5	4	4	4	4	3	3	2	2	3	3	3	4	4	3	3	2
15627119	28	2	2	Dixinn	Freelance	3	23		2	3			6								5	5	5	5	1	5	5	5	5	2		4	2	4	4	4
15626173	36	1	1	Matoto	Privateemployed	3	23	1		3				7							2	3	2	2	4	2	4	2	5	2	2	2	2	4	4	5	2	2	2	2	2	4	2	3	4	2	2	4	4
15627053	25	2	1	Matoto	Unemployed	3	23		2	3			6								4	5	4	3	1	3	4	3	5	5	4	5	4	4	4	4	5	3	3	1	3	3	3	2	4	3	4	4	2
15627573	30	2	1	Matoto	Unemployed	3	23	1					6	7							5	5	5	5	1	4	4	4	4	5	4	4	5	5	5	4	4	4	4	2	4	5	4	2	4	4	4	2	2
15628796	25	1	2	Matoto	Unemployed	3	23	1	2				6								3	4	5	4	1	4	4	3	4	4	4	3	3	5	4	5	4	4	4	1	2	4	3	2	4	3	3	3	3
15627080	26	2	2	Ratoma	Unemployed	3	23	1		3			6								4	4	4	3	1	2	4	2	5	4	4	4	4	4	4	4
15627370	34	2	1	Ratoma	Civilservant	3	23		2			5	6								5	2	5	5	1	5	5	5	5	5	5	5	5	5	4	5	5	2	5	1	5	4	4	1	5	2	4	1	5
15627827	27	1	2	Ratoma	Civilservant	3	23	1		3			6								4	4	4	3	1	4	5	4	4	2	4	4	2	3	4	4	4	3	3	3	2	3	2	3	4	4	3	2	2
15633030	21	2	2	Ratoma	Unemployed	3	23	1											12	13	4	3	3	3	4	3	3	3	3	4	4	5	4	4	4	3	4	4	3	2	3	3	3	3	3	3	3	3	3
15633125	24	2	2	Ratoma	Unemployed	3	23		2	3			6
15633267	26	2	2	Ratoma	Unemployed	3	23		2	3			6
15637553	22	2	2	Ratoma	Unemployed	3	23		2	3						9					3	4	4	3	1	5	2	3	4	4	3	4	3	4	4	4	4	2	4	1	2	4	2	2	4	4	2	4	4
15627116	30	2	2	Dixinn	Freelance	3	24	1			4		6								5	5	5	5	1	5	5	5	5	5	5	5	5	5	5	5	5	1	5	1	5	5	5	1	5	3	3	4	1
15627763	21	1	2	Dixinn	Unemployed	3	24		2										12	13	5	3	5	4	2	4	4	3	4	4	4	4	4	2	4	4	4	4	2	2	2	2	3	2	3	3	3	3	3
15636189	24	1	2	Dixinn	Freelance	3	24						6						12	13	5	2	5	3	1	5	5	3	4	2	2	5	4	4	4	4	5	1	4	1	4	5	4	2	4	2	2	1	2
15627809	26	2	1	Outsideckry	Unemployed	3	24			3		5	6								5	4	3	3	3	2	4	2	4	5	5	5	4	5	4	5	5	2	2	1	2	4	2	2	4	3	4	2	2
15628227	33	2	1	Kaloum	Housewife	3	24		2	3				7
15633418	22	2	2	Matam	Unemployed	2	24					5	6					11			3	1	5	4	1	2	2	2	4	3	4	4	5	5	5	4
15625928	34	1	1	Matoto	Unemployed	3	24		2				6	7							5	2	5	3	2	4	4	4	5	3	3	3	3	4	3	3	5	4	3	3	3	4	3	3	3	3	3	2	4
15627096	28	2	1	Matoto	Privateemployed	3	24		2	3			6								3	2	4	4	2	2	2	2	4	5	5	5	5	4	2	4	5	2	4	1	2	5	4	1	5	1	4	1	1
15628331	36	1	1	Matoto	Freelance	3	24		2			5	6								5	5	5	4	1	4	4	4	4	3	4	4	4	5	5	5	5	2	3	4	3	4	5	1	4	2	4	2	1
15630257	28	1	2	Matoto	Freelance	3	24			3			6				10				5	4	4	4	2	4	3	3	4	5	2	5	4	4	4	4	4	4	2	2	2	4	3	4	4	4	2	4	4
15632893	23	2	2	Matoto	Unemployed	3	24	1			4		6
15627749	21	2	1	Matoto	Unemployed	3	24	1		3			6								5	4	4	4	1	3	4	4	4	4	4	4	4	4	4	4	4	2	3	1	4	5	4	2	4	2	3	1	4
15636309	27	2	2	Matoto	Unemployed	3	24						6						12	13	4	4	4	3	2	2	3	4	5	5	3	5	4	4	4	2	4	4	4	2	4	5	3	3	5	2	4	2	4
15637186	24	2	2	Matoto	Unemployed	3	24			3							10			13	4	5	5	5	1	4	5	5	5	4	4	3	4	5	3	4	4	3	4	2	3	4	3	2	3	4	3	4	4
15637347	24	2	2	Matoto	Unemployed	3	24	1		3		5									4	4	5	5	1	3	3	3	5	5	5	5	5	4	4	4	4	3	3	2	3	4	3	3	4	4	3	3	4
15637577	21	2	2	Matoto	Unemployed	3	24		2	3			6								5	4	5	3	1	2	4	3	3	5	5	5	5	5	5	5	5	5	5	1	4	5	4	1	4	5	4	1	1
15637895	24	1	2	Matoto	Unemployed	3	24	1		3			6								4	5	4	3	2	4	4	4	4	5	4	4	4	4	4	4	3	3	3	3	3	4	3	3	4	3	3	3	3
15635179	23	2	2	Outsideckry	Freelance	3	24		2	3			6								5	4	5	3	1	4	4	4	4	5	4	5	3	4	2	4	5	1	2	1	4	5	3	2	1	1	3	1	2
15627044	29	1	2	Ratoma	Unemployed	3	24		2	3		5									5	5	5	5	1	3	5	4	5	5	5	5	5	5	4	4	4	2	4	1	4	4	4	1	4	1	4	1	4
15627060	30	2	2	Ratoma	Unemployed	3	24	1		3				7							4	5	5	3	1	3	1	3	5	5	4	5	5	5	5	4
15627083	27	1	2	Ratoma	Unemployed	3	24	1		3				7
15627134	40	1	1	Ratoma	Privateemployed	3	24		2			5	6								1	1	1	1	1	5	5	5	5	5	5	5	5	4	1	5	5	4	5	1	5	5	5	1	5	1	1	5	1
15627653	24	2	2	Ratoma	Unemployed	3	24		2	3				7							4	3	4	3	3	3	4	3	3	4	4	4	4	4	4	4	4	2	3	2	4	4	4	2	4	4	3	1	2
15627996	30	1	2	Ratoma	Freelance	3	24			3			6	7							5	1	4	3	2	3	4	3	4	4	4	4	4	4	5	5	4	2	4	2	2	4	2	2	4	2	4	2	2
15628174	21	2	2	Ratoma	Unemployed	3	24			3			6			9
15628288	25	2	2	Ratoma	Unemployed	3	24			3			6							13
15628380	27	2	1	Ratoma	Unemployed	3	24			3		5	6								5	2	5	5	1	2	5	2	2	4	4	4	4	5	5	3
15628722	24	2	2	Ratoma	Unemployed	3	24						6	7			10				5	5	4	4	2	4	4	4	4	5	5	5	5	5	4	4	5
15628830	25	1	2	Ratoma	Unemployed	3	24	1					6			9					4	3	4	3	2	3	3	4	4	4	4	4	4	4	4	4
15630964	28	2	2	Ratoma	Unemployed	3	24						6						12	13
15631090	27	2	2	Ratoma	Unemployed	3	24			3			6						12
15631204	20	1	2	Ratoma	Unemployed	3	24	1	2								10				4	4	3	3	3	3	4	3	3	4	4	4	4	4	4	4	4	3	3	2	3	3	3	3	4	3	3	3	3
15628270	24	2	2	Ratoma	Unemployed	3	24	1					6			9					5	5	4	3	2	5	4	4	4	5	5	5	5	4	4	4
15632882	19	2	2	Ratoma	Unemployed	3	24	1	2	3											5	5	4	3	4	5	3	3	4	4	4	4	3	5	4	5
15632897	22	1	2	Ratoma	Unemployed	3	24	1					6			9					5	3	5	3	1	5	4	3	5	4	3	1	2	5	4	4
15632909	24	2	2	Ratoma	Unemployed	3	24		2				6	7							5	5	5	3	1	5	5	4	5	3	5	5	5	5	4	5	5	4	2	1	2	4	4	2	4	1	2	4	4
15633016	23	2	2	Ratoma	Unemployed	3	24			3				7		9
15633019	24	2	2	Ratoma	Unemployed	3	24		2	3				7							4	4	4	2	1	4	4	3	4	3	3	3	3	5	3	4
15633064	26	1	2	Ratoma	Freelance	3	24			3		5		7							5	5	4	5	1	2	2	2	2	5	5	5	5	5	5	5
15633391	25	2	2	Ratoma	Unemployed	3	24			3				7						13	4	3	5	3	2	3	4	3	5	5	5	5	5	4	4	4	4	4	3	2	3	4	3	2	4	3	3	2	2
15635741	30	1	2	Ratoma	Freelance	3	24					5	6				10				5	5	5	5	1	5	5	5	5	5	5	5	5	5	5	5	5	1	5	1	5	5	5	1	5	1	1	1	1
15636166	25	1	2	Ratoma	Unemployed	3	24						6				10			13	5	5	4	4	2	3	5	2	1	4	4	4	4	5	5	5	5	4	2	2	2	4	2	2	4	4	2	2	2
15636211	24	2	2	Ratoma	Unemployed	3	24	1		3			6								5	5	4	4	2	4	5	4	4	3	3	4	4	1	4	4	4	3	3	2	3	4	3	2	4	4	4	4	3
15636557	26	1	2	Ratoma	Unemployed	3	24			3		5	6
15636801	24	2	2	Ratoma	Unemployed	3	24		2		4		6								5	1	4	5	1	3	5	3	5	5	5	5	5	5	5	5	5	2	5	2	5	5	5	2	5	5	5	1	1
15637176	23	1	2	Ratoma	Unemployed	3	24						6						12	13	5	5	3	4	2	3	3	3	4	5	4	5	5	5	5	5
15635945	25	2	2	Ratoma	Unemployed	3	24	1	2			5									4	4	4	3	4	4	4	4	4	4	4	4	4	5	5	5	4	2	4	2	4	4	4	2	4	2	4	2	1
15637680	29	1	2	Ratoma	Unemployed	3	24	1	2	3											5	4	5	4	1	4	2	4	5	4	4	4	4	4	5	5	4	1	4	2	1	5	3	4	4	4	4	2	2
15637766	24	2	2	Ratoma	Freelance	3	24			3			6			9					5	4	3	3	3	3	4	3	2	4	4	4	4	4	4	4	4	4	4	2	2	4	2	2	4	4	2	1	3
15627298	28	1	2	Ratoma	Privateemployed	3	9		2	3			6								5	2	5	5	1	4	5	4	5	4	4	4	4	5	4	5	5	2	4	1	4	5	5	2	5	2	3	2	2
15636442	28	2	2	Ratoma	Unemployed	3	10			3			6				10				4	2	3	4	2	3	4	3	2	3	3	4	4	5	5	5	5	2	2	2	2	1	1	3	4	4	1	4	4
[truncated: 56 more columns]
