# Supplementary material for: Psychosocial impacts of COVID-19 in the Guinean population. An online cross-sectional survey
Source: PLoS One. 2021 Feb 2;16(2):e0245751. doi: 10.1371/journal.pone.0245751 (PMC7853443; doi:10.1371/journal.pone.0245751)
Supplement: S2 File — (ZIP) [file pone.0245751.s002.zip › COVID-19.R]

#Psychosocial impacts of COVID-19 in the Guinean population. An online cross-sectional survey.
#Almamy Amara Touré1#a,2*#b, Lansana Mady Camara2¶, Aboubacar Sidiki Magassouba3¶, Abdoulaye Doumbouya1¶, Gnoume Camara3&, Alsény Yarie Camara1, Gaspard Loua4&, Diao Cissé3&, Mohamed Sylla1&, Alpha Oumar Bereté1&, Abdoul Habib Beavogui1#a,5#a ¶.
#1#aCurrent Address: Centre National de Formation et de Recherche en Santé Rurale de Maferinyah, Forecariah, Guinea, 2#bCurrent Address: Université Koffi Annan de Guinée, Conakry, Guinée 3 Department of Public Health, Faculty of Health Sciences and Techniques, Gamal Abdel Nasser University, Conakry, Guinea.4 Johns Hopkins Program for International Education in Gynaecology and Obstetrics (JHPIEGHO-Guinée), Conakry, Guinea, 5#bCurrent Address Département de Parasitologie-Mycologie, Faculté des Sciences et Techniques de la Santé, Université Gamal Abdel Nasser de Conakry, Conakry, Guinée.
#*corresponding author
#Email: almamy@maferinyah.org
#¶These authors contributed equally to this work.
#&These authors also contributed equally to this work.

####Loading
COVG <- read.csv("C:\\Users\\Dr TourÃ©\\Desktop\\AAT\\MOOC\\COVID_19_Guinea.csv",header = TRUE,sep = ";")
COVG1 <- read.csv("C:\\Users\\HP\\Desktop\\AAT\\MOOC\\COVID-Symptoms.csv",header = TRUE,sep = ";")

#############################################################
COVG <- COVG[-c(22:37)]
COVG <- COVG[-c(33:38)]

summary(COVG)
##################Cleaning data
COVG$agegroup <- cut(COVG$Indiquer.votre.Age,breaks = c(18,39,62),include.lowest = TRUE )
table(COVG$age)
COVG[(9:21)] <- lapply(COVG[(9:21)],factor)

COVG$News[COVG$TÃ©lÃ©vision.Nationale==1] <- "GovTV"
COVG$News[COVG$TÃ©lÃ©visions.PrivÃ©es==2] <- "PrivateTV"
COVG$News[COVG$Site.Agence.Nationale.de.SÃ©curitÃ©.Sanitaire==3] <- "ANSS"
COVG$News[COVG$Radio.Nationale==4] <- "GovRadio"
COVG$News[COVG$Radios.PrivÃ©es==5] <- "privateRadios"
COVG$News[COVG$Facebook==6] <- "Facebook"
COVG$News[COVG$Sites.OMS==7] <- "WHO"
COVG$News[COVG$Sites.CDC==8] <- "CDC"
COVG$News[COVG$Sites.Gouvernement.GuinÃ©e==9] <- "Govpage"
COVG$News[COVG$Sites.Presse.PrivÃ©==10] <- "privatewebpages"
COVG$News[COVG$Linkedin==11] <- "Linkedin"
COVG$News[COVG$INSTAGRAM==12] <- "INSTAGRAM"
COVG$News[COVG$TWITTER==13] <- "TWITTER"
table(COVG$News)


##################################################Creating psychologic dependant variables

COVG$worry <- apply(COVG[22:32],1,sum)
summary(COVG$worry)
COVG$worrygroup <- cut(COVG$worry,breaks = c(15,39,47),include.lowest = TRUE,labels = c("lowworry","modworry"))
table(COVG$worrygroup)
COVG$Stress <- apply(COVG[33:53],1,sum)
######################################################################################
#summary(COVG$Stress)
##COVG$Stress <- cut(COVG$Stress,breaks = c(0,39,48),include.lowest = TRUE)
##levels(COVG$Stress) <- c("lowstress","modstress")
#############################################################################Stress scales
COVG$Stress <- cut(COVG$Stress,breaks = c(0,23,32,36,48),include.lowest = TRUE)

table(COVG$Stress)
levels(COVG$Stress) <- c("Normal","Mild","Moderate","Severe")
#######################################################################################
COVG3<- c( "DifficultÃ©s.Ã .s.endormir", 
           "RÃ©veils.nocturnes.frÃ©quents.ou.prolongÃ©s", "ProblÃ¨me.de.rÃ©veils.trop.tÃ´t.le.matin", 
           "Jusqu.Ã .quel.point.considÃ©rez.vous.que.vos.difficultÃ©s.de.sommeil.INTERFERENT.avec.votre.fonctionnement.quotidien..par.exemple.fatigue..concentration..mÃ©moire..humeur..", 
           "A.quel.point.considÃ©rez.vous.que.vos.difficultÃ©s.de.sommeil.sont.APPARENTES.pour.les.autres.en.terme.de.dÃ©tÃ©rioration.de.la.qualitÃ©.de.votre.vie..", 
           "Jusqu.Ã .quel.point.Ãªtes.vous.INQUIET.E...PREOCCUPE.E..Ã .propos.de.vos.difficultÃ©s.de.sommeil..", 
           "Perturbations.cognitives..PensÃ©es.qui.tournent.dans.la.tÃªte.pendant.la.nuit.", 
           "Perturbations.somatiques..tension.musculaire..douleur.", "Mauvaises.habitudes.de.sommeil", 
           "Processus.naturel.de.vieillissement", "Autres", 
           "Fatigue.pendant.le.jour..fatiguÃ©.e...Ã©puisÃ©.e...extÃ©nuÃ©.e...endormi.e...etc.." ,
           "DifficultÃ©s.Ã .fonctionner..diminution.de.la.performance.au.travail..routine.quotidienne..difficultÃ©s.Ã .se.concentrer..problÃ¨mes.de.mÃ©moire..etc...", 
           "ProblÃ¨me.d.humeur..irritable.tendu..e...nerveux..dÃ©primÃ©.e...anxieux.se...maussade..hostile..en.colÃ¨re..confus.e...etc." 
)

COVG$Sleep <- apply(COVG[COVG3],1,sum)
summary(COVG$Sleep)
COVG$Sleep <- cut(COVG$Sleep,breaks = c(0,7,14,21,39),include.lowest = TRUE)
table(COVG$Sleep)
levels(COVG$Sleep) <- c("No clinically significant insomnia","Subthreshold insomnia","moderate severity","severe")

######################################################################Descriptive analysis
################Recodage
library(questionr)
COVG<- rename.variable(COVG,"Indiquer.votre.Age","Age")

COVG<- rename.variable(COVG,"Sexe","Gender")
COVG$Gender <- factor(COVG$Gender)
levels(COVG$Gender)
levels(COVG$Gender) <- c("Male","Female")
table(COVG$Gender)

COVG<- rename.variable(COVG,"Statut.Matrimonial.","Mat.Status")
COVG$Mat.Status <- factor(COVG$Mat.Status)
levels(COVG$Mat.Status)
levels(COVG$Mat.Status) <- c("Married","Single","Single")
table(COVG$Mat.Status)

COVG<- rename.variable(COVG,"Emploi.ou.Occupation.actuelle","Profession")
COVG$Profession <- factor(COVG$Profession)
levels(COVG$Profession)
table(COVG$Profession)

COVG<- rename.variable(COVG,"Niveau.d..39.instruction","Education")
COVG$Education <- factor(COVG$Education)
levels(COVG$Education) <- c("Secondary","College","University")
table(COVG$Education)
COVG<- rename.variable(COVG,"Indiquez.le.nombre.d.heures.par.jour.que.vous.passez.Ã .la.maison.pour.Ã©viter.COVID.19..","hours")

summary(COVG$hours)
COVG$hours <- cut(COVG$hours,breaks = c(0,8,24),include.lowest = TRUE)
table(COVG$hours)
levels(COVG$hours) <- c("less than 24h","more than 24h")
########################################################loading packages
library(tidyverse)
library(desctable)
library(pander)
library(compareGroups)
# load libraries
library(sjPlot)  # for plotting
library(sjmisc)  # for sample data

############################################################Plotting COVID-19 Information
set_theme(theme_sjplot2(),geom.errorbar.size = 1.2) 
set_theme(geom.errorbar.size = 1.2,theme_gray()) 
plot_frq(COVG$News,coord.flip = TRUE,show.axis.values = FALSE,show.ci = TRUE,sort.frq =c("asc"),axis.title = c(""),vjust = "right" )

###########################################################Bivariate analysis
COVG <- COVG[-c(22:63,65:68)]
COVG <- COVG[-c(1,9:38)]
COVG1 <- COVG[c(1:8,22)]

COVG11 <- COVG[c(2:8,22,39,42,43)]
tab11 <- descrTable(COVG11,conf.level = 0.95,show.ci = TRUE)
tab11
tab1 <- compareGroups(Stress~.,data = COVG1,conf.level = 0.95,oddsratio.method = )
tab2 <- createTable(tab1,show.p.trend = TRUE,show.ratio = TRUE)
tab2

COVG2 <- COVG[c(1:8,39,42)]
tab3 <- compareGroups(worrygroup~.,data = COVG2,conf.level = 0.95)
tab4 <- createTable(tab3,show.p.trend = TRUE,show.ratio = TRUE)
tab4

COVG3 <- COVG[c(1:8,39,43)]
tab5 <- compareGroups(Sleep~.,data = COVG3,conf.level = 0.95,)
tab6 <- createTable(tab5,show.p.trend = TRUE,show.ratio = TRUE)
tab6

##############################################################################################subsetting
resMales <- compareGroups(Stress~. - Gender, COVG1, subset = Gender == 
                            "Male", simplify = FALSE)
resFemales <- compareGroups(Stress~. - Gender, COVG1, subset = Gender == 
                              "Female", simplify = FALSE)
restabMales <- createTable(resMales, hide.no = "no")
restabFemales <- createTable(resFemales, hide.no = "no")
restab <- cbind(Males = restabMales, Females = restabFemales)
export2md(restab,strip = TRUE,first.strip =TRUE)

################worry
##############################################################################################subsetting
resMales <- compareGroups(worrygroup~. - Gender, COVG2, subset = Gender == 
                            "Male", simplify = FALSE)
resFemales <- compareGroups(worrygroup~. - Gender, COVG2, subset = Gender == 
                              "Female", simplify = FALSE)
restabMales <- createTable(resMales, hide.no = "no")
restabFemales <- createTable(resFemales, hide.no = "no")
restab <- cbind(Males = restabMales, Females = restabFemales)
export2md(restab,strip = TRUE,first.strip =TRUE)

###########################################################Stratification
resMales <- compareGroups(Sleep~. - Gender, COVG3, subset = Gender == 
                            "Male", simplify = FALSE)
resFemales <- compareGroups(Sleep~. - Gender, COVG3, subset = Gender == 
                              "Female", simplify = FALSE)
restabMales <- createTable(resMales, hide.no = "no")
restabFemales <- createTable(resFemales, hide.no = "no")
restab <- cbind(Males = restabMales, Females = restabFemales)
export2md(restab,strip = TRUE,first.strip =TRUE)

dput(names(COVG))


COVG4<- c("I.think.it.is.a.good.idea.for.the.Federal.government.to..give.individual.citizens.money.back.during.these..difficult.times.to.increase.spending.and.keep.business..going", 
          "I.think.a.Federal.government.stimulus.package.during..the.virus.spread.is.a.good.idea.", 
          "The.Coronavirus..COVID.19..has.impacted.me..negatively.from.a.financial.point.of.view", 
          "I.have.lost.job.related.income.due.to.the.Coronavirus...COVID.19..", 
          "The.Coronavirus..COVID.19..has.NOT.impacted.my..financial.status.at.all", 
          "I.have.had.a.hard.time.getting.needed.resources..food..due.to.the.Coronavirus..COVID.19..", 
          "I.have.had.a.hard.time.getting.needed.resources..means.of.transportation..due.to.the.Coronavirus..COVID.19..", 
          "I.have.had.a.hard.time.getting.needed.resources..costing.care..due.to.the.Coronavirus..COVID.19..", 
          "It.has.been.difficult.for.me.to.get.the.things.I.need.due.to..the.Coronavirus..COVID.19.", 
          "I.want.my.Governement.to.severely.punish.those.who.violate.the.order.to.wear.the.masks", 
          "I.want.my.Governement.to.severely.punish..those.who.violate.the.curfew.", 
          "I.want.my.Governement.to.severely.punish..those.who.violate.the.order.to.gathering.more.than.20.people", 
          "It.is.vital.right.now.that.the.government.strongly..enforces.social.distancing.measures", 
          "I.want.to.see.more.researches.from.Guinea.on.the.coronavirus..COVID.19..because.I.think.this.is.the.best.way.to.stop.it.", 
          "I.support.the.government.s.measures.to.restrict.the.movement.of.Guinean.citizens.to.stop.the.spread.of.the.coronavirus..COVID.19..", 
          "We.need.strong..government.officials.right.now.to.take.action.to.stop.the.spread.of.disease." 
          )


COVG[COVG4] <- lapply(COVG[COVG4],factor)
levels(COVG$I.think.it.is.a.good.idea.for.the.Federal.government.to..give.individual.citizens.money.back.during.these..difficult.times.to.increase.spending.and.keep.business..going) <- c("Strongly disagree","Disagree","Neutral","Agree","Strongly agree")
levels(COVG$I.think.a.Federal.government.stimulus.package.during..the.virus.spread.is.a.good.idea.) <- c("Strongly disagree","Disagree","Neutral","Agree","Strongly agree")
levels(COVG$The.Coronavirus..COVID.19..has.impacted.me..negatively.from.a.financial.point.of.view) <- c("Strongly disagree","Disagree","Neutral","Agree","Strongly agree")
levels(COVG$I.have.lost.job.related.income.due.to.the.Coronavirus...COVID.19..) <- c("Strongly disagree","Disagree","Neutral","Agree","Strongly agree")
levels(COVG$The.Coronavirus..COVID.19..has.NOT.impacted.my..financial.status.at.all) <- c("Strongly disagree","Disagree","Neutral","Agree","Strongly agree")
levels(COVG$I.have.had.a.hard.time.getting.needed.resources..food..due.to.the.Coronavirus..COVID.19..) <- c("Strongly disagree","Disagree","Neutral","Agree","Strongly agree")
levels(COVG$I.have.had.a.hard.time.getting.needed.resources..means.of.transportation..due.to.the.Coronavirus..COVID.19..) <- c("Strongly disagree","Disagree","Neutral","Agree","Strongly agree")
levels(COVG$I.have.had.a.hard.time.getting.needed.resources..costing.care..due.to.the.Coronavirus..COVID.19..) <- c("Strongly disagree","Disagree","Neutral","Agree","Strongly agree")
levels(COVG$It.has.been.difficult.for.me.to.get.the.things.I.need.due.to..the.Coronavirus..COVID.19.) <- c("Strongly disagree","Disagree","Neutral","Agree","Strongly agree")
levels(COVG$I.want.my.Governement.to.severely.punish.those.who.violate.the.order.to.wear.the.masks) <- c("Strongly disagree","Disagree","Neutral","Agree","Strongly agree")
levels(COVG$I.want.my.Governement.to.severely.punish..those.who.violate.the.curfew.) <- c("Strongly disagree","Disagree","Neutral","Agree","Strongly agree")
levels(COVG$I.want.my.Governement.to.severely.punish..those.who.violate.the.order.to.gathering.more.than.20.people) <-c("Strongly disagree","Disagree","Neutral","Agree","Strongly agree") 
levels(COVG$It.is.vital.right.now.that.the.government.strongly..enforces.social.distancing.measures) <- c("Strongly disagree","Disagree","Neutral","Agree","Strongly agree") 
levels(COVG$I.want.to.see.more.researches.from.Guinea.on.the.coronavirus..COVID.19..because.I.think.this.is.the.best.way.to.stop.it.) <- c("Strongly disagree","Disagree","Neutral","Agree","Strongly agree")
levels(COVG$I.support.the.government.s.measures.to.restrict.the.movement.of.Guinean.citizens.to.stop.the.spread.of.the.coronavirus..COVID.19..) <- c("Strongly disagree","Disagree","Neutral","Agree","Strongly agree")
levels(COVG$We.need.strong..government.officials.right.now.to.take.action.to.stop.the.spread.of.disease.) <- c("Strongly disagree","Disagree","Neutral","Agree","Strongly agree")


financial <- COVG[c("The.Coronavirus..COVID.19..has.impacted.me..negatively.from.a.financial.point.of.view", 
               "I.have.lost.job.related.income.due.to.the.Coronavirus...COVID.19..", 
               "The.Coronavirus..COVID.19..has.NOT.impacted.my..financial.status.at.all", 
               "I.have.had.a.hard.time.getting.needed.resources..food..due.to.the.Coronavirus..COVID.19..", 
               "I.have.had.a.hard.time.getting.needed.resources..means.of.transportation..due.to.the.Coronavirus..COVID.19..", 
               "I.have.had.a.hard.time.getting.needed.resources..costing.care..due.to.the.Coronavirus..COVID.19..", 
               "It.has.been.difficult.for.me.to.get.the.things.I.need.due.to..the.Coronavirus..COVID.19.")]

support <-COVG[c("I.think.it.is.a.good.idea.for.the.Federal.government.to..give.individual.citizens.money.back.during.these..difficult.times.to.increase.spending.and.keep.business..going", 
                 "I.support.the.government.s.measures.to.restrict.the.movement.of.Guinean.citizens.to.stop.the.spread.of.the.coronavirus..COVID.19..", 
             "We.need.strong..government.officials.right.now.to.take.action.to.stop.the.spread.of.disease.","I.support.the.government.s.measures.to.restrict.the.movement.of.Guinean.citizens.to.stop.the.spread.of.the.coronavirus..COVID.19..","I.want.to.see.more.researches.from.Guinea.on.the.coronavirus..COVID.19..because.I.think.this.is.the.best.way.to.stop.it." )]

Punishing <-COVG[c("I.want.my.Governement.to.severely.punish.those.who.violate.the.order.to.wear.the.masks", 
              "I.want.my.Governement.to.severely.punish..those.who.violate.the.curfew.", 
              "I.want.my.Governement.to.severely.punish..those.who.violate.the.order.to.gathering.more.than.20.people", 
              "It.is.vital.right.now.that.the.government.strongly..enforces.social.distancing.measures")] 

############################################################Creating scales
names(financial) <- c("Negative impact of COVID-19", 
                      "Lost of job", 
                      "Not financial impact", 
                      "Hard time getting food", 
                      "Hard time getting means of transportation", 
                      "Hard time getting costing care", 
                      "Difficult to getting things needeed")

names(support) <- c("Giving money to support COVID-19 crisis", 
                   "support to government intiatives COVID-19","More.researches from.Guinea on OVID.19", 
                   "Support to the government measures restrictions", 
                   "Need of strong government officials")

names(Punishing) <-c( "Punishing violation of wearing masks", 
                      "Punishing violation of curfew", 
                      "Punishing the gathering of more than 20 people", 
                      "Enforces social distancing.measures") 
COVIG <- COVG1[-c(6)]
dput(names(COVIG))
names(COVIG) <- c("Have had coronavirus-like symptoms", 
                  "Had souffer from others symptoms", 
                  "Close contact with someone (COVID19)", 
                  "Know someone with COVID19 symptoms", 
                  "Know someone (COVID19)" 
                  )
COVIG[1:5] <- lapply(COVIG[1:5],factor)
levels(COVIG$`Have had coronavirus-like symptoms`) <- levels(COVIG$`Had souffer from others symptoms`)<- levels(COVIG$`Close contact with someone (COVID19)`) <- levels(COVIG$`Know someone with COVID19 symptoms`)<- levels(COVIG$`Know someone (COVID19)`)<-c("Strongly disagree","Disagree","Neutral","Agree","Strongly agree")


library(likert)
likert.out <- likert(financial)
plot(likert.out)
plot(likert.out,group.order = names(financial),centered=FALSE)+theme(text = element_text(size = 16))
summary(likert.out)
likert.out1 <-likert(support) 
plot(likert.out1)
plot(likert.out1,group.order = names(support),colors=c("firebrick","forestgreen","wheat1","yellow","violetred4"),centered=FALSE)+theme(text = element_text(size = 16))
plot(likert.out1,colors=c("firebrick","forestgreen","wheat1","yellow","violetred4"),centered=FALSE)+theme(text = element_text(size = 16))

likert.out2 <- likert(Punishing)
plot(likert.out2,group.order = names(Punishing),colors=c("palegreen3","orangered3","yellow","wheat1","#009E73"),centered=FALSE)+theme(text = element_text(size = 16))
likert.out2 <-likert(Punishing,centered=FALSE) 
plot(likert.out2)
plot(likert.out2,centered=FALSE)+theme(text = element_text(size = 16))


likert.heat.plot(likert.out,low.color ="firebrick",high.color = "forestgreen" )
likert.heat.plot(likert.out1)
likert.heat.plot(likert.out2)

####################################################################################
likert.out3 <- likert(COVIG)
plot(likert.out3)
plot(likert.out3,group.order = names(COVIG),colors=c("palegreen3","orangered3","yellow","wheat1","whitesmoke"),centered=FALSE)+theme(text = element_text(size = 16))
likert.out2 <-likert(Punishing,centered=FALSE) 
##########################################""Internal consistency
tab_itemscale(financial)
tab_itemscale(support)
tab_itemscale(Punishing)
tab_itemscale(COVIG)
